# Supplementary material for: Therapeutic adenine base editing of human hematopoietic stem cells
Source: Nat Commun. 2023 Jan 13;14:207. doi: 10.1038/s41467-022-35508-7 (PMC9839747; doi:10.1038/s41467-022-35508-7)
Supplement: Supplementary file 4 — Supplementary Data 1 [file 41467_2022_35508_MOESM4_ESM.xlsx]

## Sheet: Sheet1
Supplementary Table. 2 Single guide RNA sequences, PAM and related primers
sgRNA Name	sgRNA Sequence	PAM	PCR-Primer-F Sequence	PCR-Primer-R Sequence
sg1617	CTAACAGTTGCTTTTATCAC	AGG	GCCAGAAAAGAGATATGGCATC	AGAGAGCCTTCCGAAAGAGG
sg1618	TTGCTTTTATCACAGGCTCC	AGG	GCCAGAAAAGAGATATGGCATC	AGAGAGCCTTCCGAAAGAGG
sg1619	TTTTATCACAGGCTCCAGGA	AGG	GCCAGAAAAGAGATATGGCATC	AGAGAGCCTTCCGAAAGAGG
sg1620	TTTATCACAGGCTCCAGGAA	GGG	GCCAGAAAAGAGATATGGCATC	AGAGAGCCTTCCGAAAGAGG
sg1621	CACAGGCTCCAGGAAGGGTT	TGG	GCCAGAAAAGAGATATGGCATC	AGAGAGCCTTCCGAAAGAGG
sgHBGsense	CTTGACCAATAGCCTTGACA	AGG	CCCCTTCCCCACACTATCTCA	ATTCTTCATCCCTAGCCAGCC
sgHBGsite1	CTTGTCAAGGCTATTGGTCA	AGG	ATTCTTCATCCCTAGCCAGCC	CCCCTTCCCCACACTATCTCA
sgNGCT	GGGTCAGACGTCCAAAACCA	GGCT	CGGGGACGAGGGAAATTTGAA	TCTCCGTTCGGGTTGAAAGG
IVS654sg1	TTACCTTAACCCAGAAATTA	TCAC	AGCAGAATGGTAGCTGGATTGT	TCCCTAATCTCTTTCTTTCAGGGC
IVS654sg2	ATTACCTTAACCCAGAAATT	ATCA	AGCAGAATGGTAGCTGGATTGT	TCCCTAATCTCTTTCTTTCAGGGC
IVS654sg3	TATTACCTTAACCCAGAAAT	TATC	AGCAGAATGGTAGCTGGATTGT	TCCCTAATCTCTTTCTTTCAGGGC
IVS654sg4	CTATTACCTTAACCCAGAAA	TTAT	AGCAGAATGGTAGCTGGATTGT	TCCCTAATCTCTTTCTTTCAGGGC
IVS654sg5	GCTATTACCTTAACCCAGAA	ATTA	AGCAGAATGGTAGCTGGATTGT	TCCCTAATCTCTTTCTTTCAGGGC
HbEsg1	TTGGTGGTAAGGCCCTGGGC	AGGT	GAGGAGAAGTCTGCCGTTAC	GCAGCCTAAGGGTGGGAAAATA
HbEsg2	GTTGGTGGTAAGGCCCTGGG	CAGG	GAGGAGAAGTCTGCCGTTAC	GCAGCCTAAGGGTGGGAAAATA
HbEsg3	TGGTGGTAAGGCCCTGGGCA	GGTT	GAGGAGAAGTCTGCCGTTAC	GCAGCCTAAGGGTGGGAAAATA
HbEsg4	GGTGGTAAGGCCCTGGGCAG	GTTG	GAGGAGAAGTCTGCCGTTAC	GCAGCCTAAGGGTGGGAAAATA
HbEsg5	GTAAGGCCCTGGGCAGGTTG	GTAT	GAGGAGAAGTCTGCCGTTAC	GCAGCCTAAGGGTGGGAAAATA
	IVS II-654 RT-PCRprimer		TGAGGAGAAGTCTGCCGTTAC	CACCAGCCACCACTTTCTGA
