# Supplementary material for: Therapeutic adenine base editing of human hematopoietic stem cells
Source: Nat Commun. 2023 Jan 13;14:207. doi: 10.1038/s41467-022-35508-7 (PMC9839747; doi:10.1038/s41467-022-35508-7)
Supplement: Supplementary file 5 — Supplementary Data 2 [file 41467_2022_35508_MOESM5_ESM.xlsx]

## Sheet: Sheet1
Supplementary Table. 3 Predicted off-target site information of sg1620 and related primers
	Target Sequence	Match	Mismatch	Type	Chromosome	Position	Direction	deepseq primerF	deepseq primerR
WT	TTTATCACAGGCTCCAGGAAGGG				chr2	60495248	-	GCCAGAAAAGAGATATGGCATC	AGAGAGCCTTCCGAAAGAGG
OT1	TTTACCCCAGGCTCCAGGGATGG	17/20	3	intergenic	chr8	60479306	-	TCTTTAGGGAATCACCCACTGC	GAGTCGCATTAGGCCACCT
OT2	TTTGTCACAGTCTTCAGGAAAGG	17/20	3	intron	chr8	97110939	+	AACCAAGTGGCCCAACCAA	TTTACCCAGCTTCAAAAGGCT
OT3	TTTGTCCCAGGCTCCAGGTAGGG	17/20	3	intergenic	chr7	1673638	-	TGTCTTTCCATCTGGGGATGC	CCGGATGTCCCTTTCCCAAG
OT4	TTGATCTCAGGCACCAGGAACGG	17/20	3	intron	chr3	11574096	+	CTGAGAGAAAGGCCTGCACA	CACAGATGGGGTGGCTTAGG
OT5	TATAACACAGGCTCTAGGAAGGG	17/20	3	intron	chr3	33001621	+	TGGGCTTTCCATTCCAAGTCAC	TATCACTCTCCTGCGTGCGG
OT6	CTTATCATAGGCCCCAGGAAAGG	17/20	3	intergenic	chr3	197489117	-	GAAGCAGGCCGGTGGATTTT	ATCCCTCTAACCGGTACCCCA
OT7	TTCTTCACAGGCTCCATGAAGGG	17/20	3	exon	chr17	42114043	+	GGAAGCGGATGACCTCGTAG	CTCTTGATGCAGTGTGGGGT
OT8	TTTATCTCAAGTTCCAGGAAAGG	17/20	3	intron	chr9	10606568	-	GTCCTTGCTCAGTTAAGATAAAGGC	CGTAAGTGGCCTACACTGGTTC
OT9	CCTATCACTGGCTCCAGGAAGGG	17/20	3	intergenic	chr4	4338931	-	GGGCATCCTGAGTTGCTTCT	TCTGATCCAGCTCACCCTCA
OT10	TTTATCACAGTCACCATGAAAGG	17/20	3	intergenic	chr4	12006701	+	ATTTCCCCTGCATCACTCATCTG	GCTACTTGAACCCTGGTGAGATT
OT11	TTTATAACAGGCTCCAGAAATGG	18/20	2	intergenic	chr4	35881811	-	GTTCACTTGTAAGTGGTTACTTTTG	CTGGGCAACTTGTGTTTTCTGA
OT12	TTTCTCACTGGCTCCATGAATGG	17/20	3	intron	chr4	38842385	-	ATGGGATCTGTGGGCTTGTG	AGGGCAGATGAGGACTGGAA
OT13	TTTATCTCAGGCTCAATGAAGGG	17/20	3	intergenic	chr4	43063754	+	GCTAGAGCCTTGTTCCATGTT	CACATCAGCCATTGAACCACTG
OT14	TTTAGCACAGGTTCCAGGATTGG	17/20	3	intron	chr4	128305116	-	AGCTACTGTGGTCTAGGCAGA	TGCATCCAGGCAATCTATACCA
OT15	TTTATCACAGGCTCCAGGAAGGG				chr2	60495248	-	GCCAGAAAAGAGATATGGCATC	AGAGAGCCTTCCGAAAGAGG
OT16	TTTAACATAGGCTCCTGGAAAGG	17/20	3	intron	chr2	73652157	+	GGACAATCCAGGGCCAATACA	AAGAGCTAGGACCACCATCCT
OT17	TTTGTCCCAGGCTCAAGGAAAGG	17/20	3	intergenic	chr2	81148363	+	AGGAAAAGTGGCATAGCGGA	TAAATTGGATCAAAGCCCGAAG
OT18	TTTATCACATGCTCCAGGACAGG	18/20	2	intergenic	chr6	1188008	-	GCCTGTGTTTGAGAAGGTGG	GTGTGTTGGGGACTGGAGTG
OT19	TTAATCACAGTCTCCAGGGAGGG	17/20	3	intron	chr6	123934047	+	AGATGGCACAGTCTGAATGCC	ATCACTTGTGAAGTTGTTGCAGTAG
OT20	GTTATCTCAGCCTCCAGGAATGG	17/20	3	intron	chr18	45013183	-	AGGTAGAGCAGGTAGGCAGG	CGTGGTGTCTGCACAGTAGA
OT21	TAAATCACAGGCTACAGGAAGGG	17/20	3	intron	chr1	25677341	+	AAGACTTGAGTGAAGGGAAGGC	AGAAACGCGCAACAGGCA
OT22	TTTGTTACAGGCTACAGGAAAGG	17/20	3	intergenic	chr1	70497960	+	TTGGAGTGGCACATAACATGG	CTCACTAGTTCTGCCCCTCATAC
OT23	TTCCTCCCAGGCTCCAGGAAAGG	17/20	3	intron	chr1	150511389	-	GCTCATTGCTTCCTCCCAC	GAACCTCAGGTCCCGTTCAC
OT24	TTTAACACAGGCTTCAGAAAAGG	17/20	3	intron	chr1	175140497	-	TGCAAACAGAGTACCTGGGA	GGGCTGCACATTTCCTTTCC
OT25	TTTATCACTGGCACTAGGAATGG	17/20	3	intron	chr1	243745797	+	TTTAGCTCATCGTGTGGCCC	CTACGGGTACTGCAGATGCT
OT26	TTTATCACAGGCTCCTGTGATGG	17/20	3	intron	chr10	30578021	-	AGTAACTGGCAAACTGACCCC	ATCTGCTTTCCCCAGCTCAC
OT27	TTTCTCAGAGCCTCCAGGAAGGG	17/20	3	intergenic	chr10	57611577	-	GTTTCCTAGTAGACAGCCAGC	ACAGCCATAGATTCTGACCACA
OT28	TTTATCAGAGACTCCAGCAAAGG	17/20	3	intergenic	chr5	105670813	+	CATACTTAGAGAGGGGCCCAAA	TATGCCAGGGAGATGATGAATCC
OT29	TTGAGCACAGGCTCCTGGAACGG	17/20	3	intron	chr5	150234244	-	CTGAGATGGCAGGGAGAAGC	CACGTGCTCCTGATGTGAGA
