# Supplementary material for: Therapeutic adenine base editing of human hematopoietic stem cells
Source: Nat Commun. 2023 Jan 13;14:207. doi: 10.1038/s41467-022-35508-7 (PMC9839747; doi:10.1038/s41467-022-35508-7)
Supplement: Supplementary file 6 — Supplementary Data 3 [file 41467_2022_35508_MOESM6_ESM.xlsx]

## Sheet: Sheet1
Supplementary Table. 4 Predicted off-target site information of sgHBGsense and related primers
	Target Sequence	Match	Mismatch	Type	Chromosome	Position	Direction	deepseq primerF	deepseq primerR
WT	CTTGACCAATAGCCTTGACAAGG				chr11	5249954	-	CCCCTTCCCCACACTATCTCA	ATTCTTCATCCCTAGCCAGCC
OT1	CTTGGCCAGTAGCCTTGATATGG	17/20	3	intron	chr15	68936306	-	TGAGTGGCTTCTTATACTTAGCGT	CAAAATGAGCATCCATAATTGGTGA
OT2	CTTGACCATTAGCCCTTACAAGG	17/20	3	intergenic	chr8	145029259	-	ATGTCCTTTGCCTGTCTCCAA	GTGCATGATCGCTGTTTTCCT
OT3	TTTGACCAATAGCCTGGAAAAGG	17/20	3	intron	chr7	18458968	-	CTCATGCCAACTCCGAACAG	GGAACCTTGTACCATGGGTG
OT4	CTTGACCGATAGCATTGAAAAGG	17/20	3	intron	chr7	89493088	+	CCACACTTTTCATTCAGAACTGCT	TTTACTCCCAGTCTATGTTGATCTT
OT5	CTTGACCAATAGCCTTGACAAGG				chr11	5249954	-	CCCCTTCCCCACACTATCTCA	ATTCTTCATCCCTAGCCAGCC
OT6	CTTGACCAATAGCCTTGACAAGG				chr11	5254878	-	CCCCTTCCCCACACTATCTCA	ATTCTTCATCCCTAGCCAGCC
OT7	CTTGACCAATATCTTTGAGAAGG	17/20	3	intron	chr3	28730447	-	GATAGGGAACCCTGCGAAGA	CCACATTCTCCAGAGAGTTCTAGG
OT8	CTTGAACAAAAGCCTTGACGGGG	17/20	3	Exon	chr12	68668156	-	GGAGGTAGGTAGTGGCACTGTA	TCTCCTTGGCAGGATGTAGT
OT9	CTTCACCAAGAGCCTTCACAGGG	17/20	3	intron	chr12	116513739	-	AGCCAAGGAACATCTTGGGG	GGCTGCCATGACAAATGAACA
OT10	CGTGACCAAAAGCCTTGTCATGG	17/20	3	intron	chr9	132846597	-	GGCTGGGCAAAGCCTATCTA	AGTGATTTGTTGCATGAGAGAATAG
OT11	CTAGAACAATAGCCTAGACATGG	17/20	3	intergenic	chr5	13621061	+	CCTATTTCCAAGGACAGCTTGGG	CGGCTCACAGGTCCCTCTTTC
OT12	CTCGACCAACAGCCCTGACAAGG	17/20	3	intron	chr5	137486079	+	AACACACTCCCTACCAATCCAG	AGGTGCTGGCCTGTACAATCA
