# Supplementary material for: Therapeutic adenine base editing of human hematopoietic stem cells
Source: Nat Commun. 2023 Jan 13;14:207. doi: 10.1038/s41467-022-35508-7 (PMC9839747; doi:10.1038/s41467-022-35508-7)
Supplement: Supplementary file 8 — Source Data [file 41467_2022_35508_MOESM8_ESM.zip]

Archive with 14 entries (13 files):
- Source Data/
- Source Data/Source Data Figure1.xlsx
- Source Data/Source Data Figure2.xlsx
- Source Data/Source Data Figure3.xlsx
- Source Data/Source Data Figure4.xlsx
- Source Data/Source Data Figure4f-1.Tif
- Source Data/Source Data Figure4f-2.Tif
- Source Data/Source Data Figure4f-3.Tif
- Source Data/Source Data SI-Figure10.xlsx
- Source Data/Source Data SI-Figure2.xlsx
- Source Data/Source Data SI-Figure5.xlsx
- Source Data/Source Data SI-Figure7.xlsx
- Source Data/Source Data SI-Figure8.xlsx
- Source Data/Source Data SI-Figure9.xlsx
