# Supplementary material for: Therapeutic adenine base editing of human hematopoietic stem cells
Source: Nat Commun. 2023 Jan 13;14:207. doi: 10.1038/s41467-022-35508-7 (PMC9839747; doi:10.1038/s41467-022-35508-7)
Supplement: Supplementary file 8 — Source Data [file 41467_2022_35508_MOESM8_ESM.zip › Source Data/Source Data Figure1.xlsx]

## Sheet: Fig.1b
sg1617 efficiency (%)	3A>G	4A>G	6A>G	indel
rep1	2.20863	7.47537	37.5807	0.0339789
rep2	2.57894	7.64876	37.5896	0.0251604
rep3	2.42828	7.63714	37.9844	0.0251636
average	2.40529	7.58709	37.7182	0.028101
sg1618 efficiency (%)	9A>G	12A>G	14A>G	indel
rep1	26.8977	26.8977	12.0462	5.44554
rep2	28.9879	26.7877	13.2013	5.11551
rep3	27.4552	24.471	11.2859	5.96853
average	27.7803	26.0521	12.1778	5.50986
sg1619 efficiency (%)	5A>G	8A>G	10A>G	indel
rep1	82.8056	67.4498	31.3245	1.02145
rep2	83.0167	67.4299	30.1422	1.16996
rep3	83.7341	67.3549	31.4491	1.28415
average	83.1855	67.4115	30.9719	1.15852
sg1620 efficiency (%)	4A>G	7A>G	9A>G	indel
rep1	75.3767	91.4138	24.2312	1.40351
rep2	73.132	89.3529	19.327	0.742019
rep3	78.7125	94.3801	19.312	0.885559
average	75.7404	91.7156	20.9567	1.01036
sg1621 efficiency (%)	2A>G	4A>G	11A>G	indel
rep1	31.4373	83.9237	23.2629	0.783379
rep2	31.0932	83.2934	23.5027	0.718699
rep3	33.5141	83.6338	24.171	0.680873
average	32.0149	83.617	23.6455	0.72765

## Sheet: Fig.1c
	Mock	sg1617	sg1618	sg1619	sg1620	sg1621
rep1	9.5627	11.2246	31.685	40.5286	50.95	45.4167
rep2	9.75799	13.4686	28.8258	43.6342	47.4902	31.7243
rep3	10.4067	15.2814	34.4226	49.7908	55.3882	39.3657

## Sheet: Fig.1d
	RNP-edited			mRNA-edited
on target	96.0003	97.866	96.4008	98.0889	98.7788	98.64
off target_6	20.876	22.4766	20.7026	34.0534	37.882	39.0755
off target_9	39.8635	40.3165	40.4606	58.3389	64.8953	62.0362
off target_11	7.51011	8.77321	8.04481	12.9605	13.4686	12.6095

## Sheet: Fig.1e
	mRNA-edited	RNP-edited
rep1	2932	3268
rep2	2818	1914
rep3	2641	1844

## Sheet: Fig.1g
sgHBGsense efficiency (%)	5A>G	8A>G	9A>G	11A>G	indel
rep1	76.974	81.8136	19.0015	54.6612	0.509424
rep2	72.4949	78.1186	19.7342	50.7669	0.613497
rep3	72.9633	77.6986	15.9878	52.5458	0.458248
average	74.1441	79.2102	18.2412	52.658	0.527057
sgHBGsite1 efficiency (%)	7A>G	8A>G	indel
rep1	81.4171	21.7246	0.300802
rep2	80.9548	20.6365	0.989851
rep3	80.7046	21.7026	1.11585
average	81.0255	21.3546	0.802167

## Sheet: Fig.1h
	mock	sgHBGsense	sgHBGsite1
rep1	9.5627	33.0139	24.9343
rep2	9.75799	28.7924	17.4489
rep3	10.4067	33.59	26.2979

## Sheet: Fig.1i
30μM	15μM-ABE8e&sg1620	sg1620 efficiency (%)	4A>G	7A>G	9A>G	indel
		rep1	75.9632	94.1357	22.4685	0.443232
		rep2	76.4461	94.1021	23.3522	0.403277
		rep3	75.7888	94.3055	23.369	0.427404
		average	76.066	94.1811	23.0632	0.424638
	15μM-ABE8e&sgHBGsense	sgHBGsense efficiency (%)	5A>G	8A>G	9A>G	11A>G	indel
		rep1	73.0461	78.5905	21.4429	51.3694	0.734803
		rep2	73.2882	78.919	20.1279	52.1946	0.852772
		rep3	73.3817	78.8782	20.3581	52.8359	0.71366
		average	73.2387	78.7959	20.643	52.1333	0.767078

## Sheet: Fig.1j
	Mock	ABE-sg1620	ABE-sgHBGsense	ABE-sg1620&sgHBGsense	Cas9-sg1617	CBE-sg1620
rep1	14.9243	30.6974	22.5444	39.0963	44.6601	19.9102
rep2	6.48903	18.5538	15.2629	40.9347	47.4104	17.1005
rep3	14.2549	31.8561	26.4155	54.8089	53.8015	24.3032
rep4	15.0115	37.3552	31.5047	44.7685	48.6919	38.8116

## Sheet: Fig.1k
	Mock	sg1620	sgHBGsense	sg1620&sgHBGsense
rep1	5.80705	17.6552	19.0924	36.6879
rep2	7.08631	18.4672	17.4652	38.712
rep3	6.39992	27.9642	22.2081	34.3201
rep4	4.75458	22.2222	20.7824	37.3334

## Sheet: Fig.1l
	mock	7.5 μM	15 μM	30 μM	60 μM	90 μM
rep1	14.9243	28.5499	26.864	34.5611	39.0963	45.0609
rep2	6.48903	27.1515	28.0772	36.7203	40.9347	39.3934
rep3	15.0115	27.899	27.6634	35.4779	44.7685	40.5731
