# Supplementary material for: Therapeutic adenine base editing of human hematopoietic stem cells
Source: Nat Commun. 2023 Jan 13;14:207. doi: 10.1038/s41467-022-35508-7 (PMC9839747; doi:10.1038/s41467-022-35508-7)
Supplement: Supplementary file 8 — Source Data [file 41467_2022_35508_MOESM8_ESM.zip › Source Data/Source Data Figure2.xlsx]

## Sheet: Fig.2a
sg1620	rep1	rep2	rep3	rep4	rep5
Input HSPCs_+4 A>G	56.6065
Engrafted BM_+4 A>G	65.3151	49.7656	45.8039	54.9831	51.0298
Input HSPCs_+7 A>G	82.3783
Engrafted BM_+7 A>G	87.5633	85.8333	84.732	89.0215	84.1926
Input HSPCs_+9 A>G	12.1272
Engrafted BM_+9 A>G	5.86095	7.36979	11.451	8.48689	9.32704
sgHBGsense	rep1	rep2	rep3	rep4	rep5
Input HSPCs_+5 A>G	51.0529
Engrafted BM_+5 A>G	37.2903	43.8018	49.3734	30.4026	33.35
Input HSPCs_+8 A>G	56.5806
Engrafted BM_+8 A>G	38.6677	45.7215	53.02	34.5165	33.5628
Input HSPCs_+9 A>G	11.3688
Engrafted BM_+9 A>G	16.3787	19.7491	13.9474	11.3257	14.672
Input HSPCs_+11 A>G	35.1717
Engrafted BM_+11 A>G	31.0043	35.9599	43.183	23.5796	27.3661
co-editing : sg1620	rep1	rep2	rep3	rep4	rep5
Input HSPCs_+4 A>G	48.4068
Engrafted BM_+4 A>G	65.9286	66.0075	50.463	55.0324	57.1484
Input HSPCs_+7 A>G	69.9441
Engrafted BM_+7 A>G	85.7515	88.2009	83.2399	86.5499	91.0661
Input HSPCs_+9 A>G	10.6906
Engrafted BM_+9 A>G	6.48606	19.5525	18.247	10.9987	13.4658
co-editing : sgHBGsense	rep1	rep2	rep3	rep4	rep5
Input HSPCs_+5 A>G	34.4663
Engrafted BM_+5 A>G	30.7249	32.4609	25.7762	31.0919	32.9491
Input HSPCs_+8 A>G	39.0819
Engrafted BM_+8 A>G	31.7015	35.8547	27.316	34.9487	34.5527
Input HSPCs_+9 A>G	7.98946
Engrafted BM_+9 A>G	8.17579	16.3181	9.6645	14.6632	10.3232
Input HSPCs_+11 A>G	23.3914
Engrafted BM_+11 A>G	23.8387	26.8503	20.0676	28.024	27.2739

## Sheet: Fig.2b
human cell%	rep1	rep2	rep3	rep4	rep5
mock	96.63	97.65	96.99	96.63	96.88
sg1620	88.66	94.8	98.03	97.71	99.81
sgHBGsense	96.06	95.37	96.85	98.07	96.24
sg1620&sgHBGsense	94.68	97.33	97.42	95.78	95.9

## Sheet: Fig.2c
	B cells					Myeloid					hCD19- hCD33-
	rep1	rep2	rep3	rep4	rep5	rep1	rep2	rep3	rep4	rep5	rep1	rep2	rep3	rep4	rep5
Mock	56	52.4	56.3	58.3	58.9	42.196	45.4104	41.9083	39.615	39.1272	1.3244	1.547	1.35907	1.5012	1.43028
sg1620	59.4	45.7	57.9	48.6	50.1	37.7986	52.2366	39.574	49.1898	47.1405	2.16398	1.55298	1.9787	1.59854	2.35528
sgHBGsense	60.7	60.9	59.5	60	58.3	37.8459	36.7931	37.908	37.84	39.8652	1.18293	1.74386	2.06145	1.624	1.39695
sg1620&sgHBGsense	60.6	56.7	61.4	48.7	54.1	37.5482	40.9185	37.2876	49.248	44.1099	1.29626	1.77963	0.96114	1.54413	1.33569

## Sheet: Fig.2d
	Mock	sg1620	sgHBGsense	sg1620&sgHBGsense
rep1	2.21839	6.76451	14.4467	16.1004
rep2	1.35569	11.943	11.46	25.2327
rep3	1.42554	9.93282	9.5754	15.6462
rep4	1.49902	7.40425	10.8674	16.7718
rep5	1.39404	5.09661	7.56733	27.4993
