# Supplementary material for: Therapeutic adenine base editing of human hematopoietic stem cells
Source: Nat Commun. 2023 Jan 13;14:207. doi: 10.1038/s41467-022-35508-7 (PMC9839747; doi:10.1038/s41467-022-35508-7)
Supplement: Supplementary file 8 — Source Data [file 41467_2022_35508_MOESM8_ESM.zip › Source Data/Source Data Figure3.xlsx]

## Sheet: Fig.3a
single site-editing	sg1620 efficiency (%)	4A>G	7A>G	9A>G	indel
	rep1	78.9412	90.8668	20.2443	1.27981
	rep2	83.094	96.0443	27.1227	1.15898
	rep3	81.9018	96.0076	26.0202	0.629723
	average	81.3123	94.3062	24.4624	1.02284
	sgHBGsense efficiency (%)	5A>G	8A>G	9A>G	11A>G	indel
	rep1	78.6294	83.198	22.0305	56.0406	0.964467
	rep2	79.9072	84.6954	23.64	55.8035	1.01529
	rep3	82.7241	88.6079	24.5493	59.9775	1.12669
	average	80.4203	85.5004	23.4066	57.2738	1.03548
co-editing	sg1620 efficiency (%)	4A>G	7A>G	9A>G	indel
	rep1	83.2751	94.289	23.0186	1.04895
	rep2	85.841	96.2733	24.0842	0.988718
	rep3	85.0797	96.6085	22.7411	0.911162
	average	84.7319	95.7236	23.2813	0.982944
	sgHBGsense efficiency (%)	5A>G	8A>G	9A>G	11A>G	indel
	rep1	76.8957	81.5267	21.9338	53.5369	0.254453
	rep2	80.0601	84.7445	23.497	58.3166	0.576152
	rep3	79.9399	84.438	24.3453	56.6596	0.601428
	average	78.9652	83.5697	23.2587	56.171	0.477345

## Sheet: Fig.3b
	γ			β
	rep1	rep2	rep3	rep1	rep2	rep3
Mock	0.111798	0.075069	0.08022	0.254629	0.2317	0.239209
sg1620	0.250903	0.361249	0.384619	0.256478	0.272425	0.267359
sgHBGsense	0.259701	0.166379	0.180841	0.242656	0.207468	0.225758
sg1620&sgHBGsense	0.685221	0.511358	0.550884	0.223009	0.197402	0.207513

## Sheet: Fig.3c
	co-editing : sg1620
	rep1	rep2	rep3	rep4	rep5	rep6
Input HSPCs_+4 A>G	68.9578
Engrafted BM_+4 A>G	53.146	62.4554	58.8006	66.8224	73.9769	51.9521
Input HSPCs_+7 A>G	90.8398
Engrafted BM_+7 A>G	91.4034	92.8694	82.5159	92.3287	95.7516	97.2931
Input HSPCs_+9 A>G	17.4004
Engrafted BM_+9 A>G	28.1849	4.5641	19.7476	6.50312	28.1668	1.86101
	co-editing : sgHBGsense
	rep1	rep2	rep3	rep4	rep5	rep6
Input HSPCs_+5 A>G	51.8282
Engrafted BM_+5 A>G	40.6313	32.9149	35.0446	36.9748	14.0764	4.77858
Input HSPCs_+8 A>G	57.4631
Engrafted BM_+8 A>G	46.9689	40.6227	35.145	43.848	22.68	6.14211
Input HSPCs_+9 A>G	13.6489
Engrafted BM_+9 A>G	12.3873	4.98368	12.3384	11.7647	3.56919	1.50113
Input HSPCs_+11 A>G	37.3404
Engrafted BM_+11 A>G	28.8201	23.9518	24.5387	33.789	11.9474	3.47761

## Sheet: Fig.3d
human cell%	Mock	sg1620&sgHBGsense
rep1	82.7	57.82
rep2	69.11	45.09
rep3	75.51	32.6
rep4	62.35	29.13
rep5	69.03	54.79
rep6	\	53.03

## Sheet: Fig3e
	B cells						Myeloid						hCD19- hCD33-
	rep1	rep2	rep3	rep4	rep5	rep6	rep1	rep2	rep3	rep4	rep5	rep6	rep1	rep2	rep3	rep4	rep5	rep6
Mock	84	84.5	93.8	88.5	91.8	\	15.088	14.167	5.49196	10.1533	7.30702	\	0.6464	0.9083	0.5704	0.9959	0.63058	\
sg1620&sgHBGsense	87.1	77.9	80.1	68	88.8	88.4	12.0628	20.5397	18.4473	30.736	10.0744	10.179	0.56115	1.16909	1.09052	0.4704	0.93968	1.03472

## Sheet: Fig.3f
	Mock	sg1620&sgHBGsense
rep1	0.679198	1.10542
rep2	0.588571	0.639484
rep3	0.481634	0.609848
rep4	0.414483	0.577014
rep5	0.486063	0.856426
rep6	0.477584	0.699131
rep7	0.432849	0.674452
rep8	0.317067	0.576899
rep9	0.399035	0.835129
rep10	\	0.478576
rep11	\	0.571506
