# Supplementary material for: Therapeutic adenine base editing of human hematopoietic stem cells
Source: Nat Commun. 2023 Jan 13;14:207. doi: 10.1038/s41467-022-35508-7 (PMC9839747; doi:10.1038/s41467-022-35508-7)
Supplement: Supplementary file 8 — Source Data [file 41467_2022_35508_MOESM8_ESM.zip › Source Data/Source Data Figure4.xlsx]

## Sheet: Fig.4a
Efficiency (%)	G (Normal)			A (Abnormal)
HbE-Unedited-input	49.8374			50.1626
HbE-Unedited-engraft	49.9249	50.3505	50.3505	50.0751	49.6495	49.6495
ABE8e&HbEsg1-input	90.7055			9.29447
ABE8e&HbEsg1-engraft	88.8806	80.6536	77.1396	11.1194	19.3464	22.8604
ABE8e-SpRY&HbEsg2-input	77.5763			22.4237
ABE8e-SpRY&HbEsg2-engraft	68.8455	70.0701	81.9434	31.1545	29.9299	18.0566

## Sheet: Fig.4b
	HbE-Unedited			ABE8e&HBEsg1			ABE8e-SpRY&HBEsg2
human cell%	93.15	93.53	92.9	93.9	94.52	70.16	78.57	80.2	91.43

## Sheet: Fig.4c
	B cell			Myeloid			hCD19- hCD33-
HbE-Unedited	74.5	68.9	65.4	24.4	29.82	33.25	0.71	0.95	1.06
ABE8e&HBEsg1	74.3	70.8	65.2	24.44	27.62	32.68	0.88	1.25	1.59
ABE8e-SpRY&HBEsg2	88.7	82	78.8	9.92	16.45	20.12	0.83	0.95	0.76

## Sheet: Fig.4d
	β-globin			βE-globin
HbE-Unedited	0	0	0	100	100	100
ABE8e&HbEsg1	75.2998	58.3268	66.5938	24.7002	41.6732	33.4062
ABE8e-SpRY&HbEsg2	79.7222	72.6976	76.444	20.2778	27.3024	23.556
Healthy donor	100	100	100	0	0	0

## Sheet: Fig.4e
Alleles (%)	Normal C (complementarily G)			Abnormal T (complementarily A)
IVS2-654 Unedited	49.6185	50.326	50.1627	50.3815	49.674	49.8373
ABE8e-SpRY&IVS654sg1	58.1758	59.5396	56.938	41.8242	40.4604	43.062
ABE8e-SpRY&IVS654sg2	78.0695	77.7389	78.0268	21.9305	22.2611	21.9732
ABE8e-SpRY&IVS654sg3	60.7614	58.4974	59.0164	39.2386	41.5026	40.9836
ABE8e-SpRY&IVS654sg4	64.1327	62.0301	61.3248	35.8673	37.9699	38.6752
ABE8e-SpRY&IVS654sg5	57.6254	56.9767	56.9286	42.3746	43.0233	43.0714
Healthy donor	100	100	100	0	0	0

## Sheet: Fig.4f
	Abnormal			Normal
Healthy donor	0	0	0	100	100	100
IVS654 sg5	79.33	80.26	77.84	20.67	19.74	22.16
IVS654 sg4	55.09	53.78	53.1	44.91	46.22	46.9
IVS654 sg3	64.6	63.34	61.12	35.4	36.66	38.88
IVS654 sg2	34.98	36.15	37.75	65.02	63.85	62.25
IVS654 sg1	83.48	81.94	72.95	16.52	18.06	27.05
IVS2-654 Unedited	87.58	87.55	78.42	12.42	12.45	21.58

## Sheet: Fig.4g
	unedited		edited
IVS II-654 #3	21	25.7	42.1	49
IVS II-654 #4	14.8	22.1	31.3	31.2

## Sheet: Fig.4h
	unedited		edited
IVS II-654 #3	0.8566	0.8874	1.123	1.0042
IVS II-654 #4	0.8014	0.84	1.0136	1.0204
