# Supplementary material for: Therapeutic adenine base editing of human hematopoietic stem cells
Source: Nat Commun. 2023 Jan 13;14:207. doi: 10.1038/s41467-022-35508-7 (PMC9839747; doi:10.1038/s41467-022-35508-7)
Supplement: Supplementary file 8 — Source Data [file 41467_2022_35508_MOESM8_ESM.zip › Source Data/Source Data SI-Figure10.xlsx]

## Sheet: SI-figure10b
	on-target edit			missense
ABE8e&HbEsg1	75.63	74.5	74.56	6.48	5.61	14.3
ABE8e-SPRY&HbEsg2	74.06	73.48	74.72	2.45	2.74	2.72
