# Supplementary material for: Therapeutic adenine base editing of human hematopoietic stem cells
Source: Nat Commun. 2023 Jan 13;14:207. doi: 10.1038/s41467-022-35508-7 (PMC9839747; doi:10.1038/s41467-022-35508-7)
Supplement: Supplementary file 8 — Source Data [file 41467_2022_35508_MOESM8_ESM.zip › Source Data/Source Data SI-Figure2.xlsx]

## Sheet: SI-figure2a
	RNP-edited			mRNA-edited			mock
BCL11A_ONT	96.0003	97.866	96.4008	98.0889	98.7788	98.64	0.189998	0.237788	0.312002
BCL11A_OFT1	0.121425	0.101427	0.121204	0.067431	0.040467	0.134844	0.128179	0.054007	0.121474
BCL11A_OFT2	0.135099	0.182014	0.067719	0.033729	0.054127	0.047352	0.089736	0.088022	0.101297
BCL11A_OFT3	0.040142	0.113926	0.113933	0.094048	0.066975	0.087085	0.107505	0.107239	0.120724
BCL11A_OFT4	0.094665	0.101447	0.16901	0.114694	0.148729	0.148659	0.128535	0.128456	0.128292
BCL11A_OFT5	0.243095	0.332046	0.35981	0.332525	0.440439	0.689935	0.283995	0.324171	0.193117
BCL11A_OFT6	20.876	22.4766	20.7026	34.0534	37.882	39.0755	0.140421	0.147167	0.127124
BCL11A_OFT7	0.114171	0.182927	0.195313	0.174919	0.195089	0.289465	0.16818	0.127851	0.154601
BCL11A_OFT8	0.068283	0.081816	0.082418	0.061467	0.088798	0.088737	0.102452	0.068264	0.095622
BCL11A_OFT9	39.8635	40.3165	40.4606	58.3389	64.8953	62.0362	0.100462	0.140449	0.133743
BCL11A_OFT10	0.081783	0.108313	0.121877	0.182457	0.22335	0.135336	0.081059	0.169388	0.171256
BCL11A_OFT11	7.51011	8.77321	8.04481	12.9605	13.4686	12.6095	0.188065	0.275642	0.153374
BCL11A_OFT12	0.066993	0.053684	0.020099	0.026874	0.046929	0.026788	0.020103	0.026808	0.020117
BCL11A_OFT13	0.121515	0.107948	0.054326	0.071073	0.114764	0.162173	0.094441	0.108021	0.101221
BCL11A_OFT14	0.227531	0.147305	0.201005	0.261237	0.194162	0.100476	0.241045	0.171999	0.180868
BCL11A_OFT16	0.141901	0.333878	0.196277	0.175604	0.169067	0.290541	0.250017	0.175522	0.141739
BCL11A_OFT17	0.061258	0.141681	0.1555	0.168657	0.108013	0.094569	0.108203	0.074365	0.063659
BCL11A_OFT18	0.56661	0.505698	0.364274	0.63415	0.708454	0.525677	0.134844	0.223532	0.222582
BCL11A_OFT19	0.121261	0.168759	0.229404	0.249713	0.20881	0.242604	0.135437	0.175581	0.141481
BCL11A_OFT20	0.094257	0.134508	0.148268	0.141205	0.228818	0.121171	0.161812	0.073984	0.154747
BCL11A_OFT21	0.520798	0.364766	0.710564	0.898831	0.800274	0.87068	0.196118	0.277083	0.222177
BCL11A_OFT22	0.107991	0.114671	0.161616	0.195418	0.148288	0.148158	0.16901	0.270197	0.10773
BCL11A_OFT23	0.094206	0.094156	0.134436	0.080884	0.107693	0.101133	0.080966	0.074069	0.040371
BCL11A_OFT24	0.27628	0.182039	0.228925	0.26996	0.242424	0.276429	0.148749	0.202156	0.228848
BCL11A_OFT25	0.033793	0.047316	0.033832	0.094639	0.02031	0.054234	0.108042	0.06084	0.047348
BCL11A_OFT26	0.249528	0.222312	0.181855	0.168737	0.25603	0.208726	0.20232	0.256099	0.168714
BCL11A_OFT27	0.216626	0.257296	0.115638	0.148669	0.114974	0.16917	0.236502	0.182778	0.209544
BCL11A_OFT28	0.404613	0.371295	0.404722	0.546411	0.45853	0.519708	0.371848	0.371521	0.54726
BCL11A_OFT29	0.182027	0.168339	0.107737	0.262467	0.201898	0.256065	0.121188	0.188972	0.175002

## Sheet: SI-figure2b
	RNP-edited			RNA-edited			mock
HBG_ONT	83.9618	84.0784	84.0137	87.805	93.5536	89.9926	0.148068	0.155007	0.188578
HBG_OFT1	0.168566	0.047422	0.135089	0.114586	0.080863	0.162107	0.094461	0.121392	0.107722
HBG_OFT2	3.47797	4.22725	3.79687	3.64983	3.60275	4.08576	3.46769	3.84615	4.07915
HBG_OFT3	0.187932	0.281898	0.302725	0.288668	0.254999	0.181318	0.255171	0.342742	0.208445
HBG_OFT4	0.22891	0.255892	0.22891	0.107534	0.248857	0.24249	0.201776	0.18821	0.167909
HBG_OFT7	0.369872	0.26215	0.363563	0.316541	0.255823	0.282467	0.356231	0.370046	0.363196
HBG_OFT8	0.328638	0.308538	0.208096	0.2217	0.221819	0.436505	0.336157	0.248639	0.362586
HBG_OFT9	0.254931	0.248139	0.147592	0.187668	0.221343	0.201302	0.140873	0.227958	0.26178
HBG_OFT10	0.256514	0.250017	0.195115	0.255582	0.188552	0.350074	0.261974	0.275779	0.248873
HBG_OFT11	0.349697	0.1884	0.336089	0.342949	0.241952	0.26178	0.323189	0.175108	0.168146
HBG_OFT12	0.161041	0.241497	0.314971	0.221417	0.315924	0.302257	0.423843	0.254982	0.254675
