# Supplementary material for: Therapeutic adenine base editing of human hematopoietic stem cells
Source: Nat Commun. 2023 Jan 13;14:207. doi: 10.1038/s41467-022-35508-7 (PMC9839747; doi:10.1038/s41467-022-35508-7)
Supplement: Supplementary file 8 — Source Data [file 41467_2022_35508_MOESM8_ESM.zip › Source Data/Source Data SI-Figure5.xlsx]

## Sheet: SI-figure5a
7.5μM	3.75μM-ABE8e&g1620	sg1620 efficiency (%)	4A>G	7A>G	9A>G	indel
		rep1	49.2522	73.0795	12.4745	0.169952
		rep2	48.6159	72.6583	11.8695	0.265453
		rep3	47.6502	72.9999	11.6543	0.32758
		average	48.5061	72.9126	11.9994	0.254328
	3.75μM-ABE8e&sgHBGsense	sgHBGsense efficiency (%)	5A>G	8A>G	9A>G	11A>G	indel
		rep1	30.993	35.6737	7.42227	22.1665	0.133735
		rep2	32.0944	36.7152	7.84782	23.2546	0.200904
		rep3	31.8045	36.4539	7.2003	23.335	0.150792
		average	31.6306	36.2809	7.49013	22.9187	0.16181
15μM	7.5μM-ABE8e&sg1620	sg1620 efficiency (%)	4A>G	7A>G	9A>G	indel
		rep1	65.8779	90.9465	16.4609	0.788752
		rep2	67.0907	91.3476	18.0101	0.692695
		rep3	66.352	90.8736	17.5856	0.793051
		average	66.4402	91.0559	17.3522	0.758166
	7.5μM-ABE8e&sgHBGsense	sgHBGsense efficiency (%)	5A>G	8A>G	9A>G	11A>G	indel
		rep1	55.6338	61.5359	15.1241	39.336	0.201207
		rep2	55.5207	61.8749	14.8891	40.4437	0.375987
		rep3	55.5027	62.1134	14.3734	41.0417	0.400651
		average	55.5524	61.8414	14.7955	40.2738	0.325948
30μM	15μM-ABE8e&sg1620	sg1620 efficiency (%)	4A>G	7A>G	9A>G	indel
		rep1	75.9632	94.1357	22.4685	0.443232
		rep2	76.4461	94.1021	23.3522	0.403277
		rep3	75.7888	94.3055	23.369	0.427404
		average	76.066	94.1811	23.0632	0.424638
	15μM-ABE8e&sgHBGsense	sgHBGsense efficiency (%)	5A>G	8A>G	9A>G	11A>G	indel
		rep1	73.0461	78.5905	21.4429	51.3694	0.734803
		rep2	73.2882	78.919	20.1279	52.1946	0.852772
		rep3	73.3817	78.8782	20.3581	52.8359	0.71366
		average	73.2387	78.7959	20.643	52.1333	0.767078
60μM	30μM-ABE8e&sg1620	sg1620 efficiency (%)	4A>G	7A>G	9A>G	indel
		rep1	88.4088	96.3992	24.5199	0.891632
		rep2	86.7421	96.1258	25.5597	0.402516
		rep3	86.5986	96.2179	25.3908	0.504286
		average	87.2498	96.2476	25.1568	0.599478
	30μM-ABE8e&sgHBGsense	sgHBGsense efficiency (%)	5A>G	8A>G	9A>G	11A>G	indel
		rep1	85.4375	90.3474	24.4155	62.191	1.0354
		rep2	86.1974	90.2806	23.259	63.7024	0.864228
		rep3	86.4035	91.4536	24.6366	63.3333	0.914902
		average	86.0128	90.6939	24.1037	63.0756	0.938178
90μM	45μM-ABE8e&sg1620	sg1620 efficiency (%)	4A>G	7A>G	9A>G	indel
		rep1	89.1429	97.8065	30.3963	0.589862
		rep2	89.9522	97.7839	27.6756	0.692521
		rep3	88.6629	97.2003	27.7589	0.740741
		average	89.2526	97.5969	28.6103	0.674374
	45μM-ABE8e&sgHBGsense	sgHBGsense efficiency (%)	5A>G	8A>G	9A>G	11A>G	indel
		rep1	80.2992	85.5621	22.0644	57.4897	0.815043
		rep2	82.8876	87.1438	23.6911	59.322	0.426868
		rep3	83.191	88.5176	24.2839	59.6106	0.364322
		average	82.1259	87.0745	23.3465	58.8074	0.535411

## Sheet: SI-figure5b
Cas9-sg1617			A3A(N57Q)-sg1620
rep1	rep2	rep3	rep1	rep2	rep3
93.28	99.59	95.47	56.9731	59.8238	64.5066
