# Supplementary material for: Therapeutic adenine base editing of human hematopoietic stem cells
Source: Nat Commun. 2023 Jan 13;14:207. doi: 10.1038/s41467-022-35508-7 (PMC9839747; doi:10.1038/s41467-022-35508-7)
Supplement: Supplementary file 8 — Source Data [file 41467_2022_35508_MOESM8_ESM.zip › Source Data/Source Data SI-Figure7.xlsx]

## Sheet: SI-figure7a
	sg1620
Input HSPCs_+4 A>G	56.6065
Engrafted BM_+4 A>G	65.3151	49.7656	45.8039	54.9831	51.0298
2nd-Engrafted BM_+4 A>G	64.3693	46.5373	75.2677
Input HSPCs_+7 A>G	82.3783
Engrafted BM_+7 A>G	87.5633	85.8333	84.732	89.0215	84.1926
2nd-Engrafted BM_+7 A>G	95.8849	76.079	83.7349
Input HSPCs_+9 A>G	12.1272
Engrafted BM_+9 A>G	5.86095	7.36979	11.451	8.48689	9.32704
2nd-Engrafted BM_+9 A>G	21.4118	2.64302	37.5502
	co-editing : sg1620
Input HSPCs_+4 A>G	48.4068
Engrafted BM_+4 A>G	65.9286	66.0075	50.463	55.0324	57.1484
2nd-Engrafted BM_+4 A>G	97.1247	75.0167	46.1898
Input HSPCs_+7 A>G	69.9441
Engrafted BM_+7 A>G	85.7515	88.2009	83.2399	86.5499	91.0661
2nd-Engrafted BM_+7 A>G	99.1307	86.2358	75.869
Input HSPCs_+9 A>G	10.6906
Engrafted BM_+9 A>G	6.48606	19.5525	18.247	10.9987	13.4658
2nd-Engrafted BM_+9 A>G	5.88432	0.937709	10.4278
	co-editing : sgHBGsense
Input HSPCs_+5 A>G	34.4663
Engrafted BM_+5 A>G	30.7249	32.4609	25.7762	31.0919	32.9491
2nd-Engrafted BM_+5 A>G	29.5022	35.5355	27.0144
Input HSPCs_+8 A>G	39.0819
Engrafted BM_+8 A>G	31.7015	35.8547	27.316	34.9487	34.5527
2nd-Engrafted BM_+8 A>G	12.2619	23.7905	28.8867
Input HSPCs_+9 A>G	7.98946
Engrafted BM_+9 A>G	8.17579	16.3181	9.6645	14.6632	10.3232
2nd-Engrafted BM_+9 A>G	7.55095	28.4284	9.49515
Input HSPCs_+11 A>G	23.3914
Engrafted BM_+11 A>G	23.8387	26.8503	20.0676	28.024	27.2739
2nd-Engrafted BM_+11 A>G	8.48647	32.7995	18.3216

## Sheet: SI-figure7b
	Mock	BCL11A	BCL11A+HBG
rep1	60.21	37.03	25.47
rep2	56.89	68.94	9.9
rep3	72.04	73.83	3.25

## Sheet: SI-figure7c
	B cells			Myeloid			hCD19- hCD33-
Mock	92.8	87.6	89.3	6.66	11	10	0.42	1.21	0.49
BCL11A	75.7	91.6	89	23.13	7.44	10.23	0.77	0.88	0.61
BCL11A+HBG	90.4	82.1	35.7	8.73	16.2	61.46	0.67	1.15	0.97

## Sheet: SI-figure7d
	Mock	BCL11A	BCL11A+HBG
rep1	0.241746	0.835599	1.24239
rep2	0.28081	0.568025	0.976981
rep3	-0.13209	0.515848	0.704004
