# Supplementary material for: Therapeutic adenine base editing of human hematopoietic stem cells
Source: Nat Commun. 2023 Jan 13;14:207. doi: 10.1038/s41467-022-35508-7 (PMC9839747; doi:10.1038/s41467-022-35508-7)
Supplement: Supplementary file 8 — Source Data [file 41467_2022_35508_MOESM8_ESM.zip › Source Data/Source Data SI-Figure8.xlsx]

## Sheet: SI-figure8a
	ABE8e-SpRY&sg1620
Input HSPCs_+4 A>G	36.8128
Engrafted BM_+4 A>G	24.9393	28.537	26.1324	25.9749	21.8137
Input HSPCs_+7 A>G	61.1343
Engrafted BM_+7 A>G	52.8963	56.2134	46.2369	61.351	47.374
Input HSPCs_+9 A>G	7.30689
Engrafted BM_+9 A>G	7.42282	6.05852	6.51568	5.18802	4.51681
	ABE8e-SpRY&sgNGCT
Input HSPCs_+6 A>G	92.1969
Engrafted BM_+6 A>G	81.3689	87.0117	83.8343	75.0751	78.6716
Input HSPCsT_+8 A>G	16.4099
Engrafted BM_+8 A>G	20.4007	30.5843	30.6279	23.657	16.3218

## Sheet: SI-figure8b
human cell%	rep1	rep2	rep3	rep4	rep5
Mock	96.5	93.04	89.6	90.09	97.56
ABE8e-SpRY&sgNGCT	91.57	93.82	95.77	92.03	85.24
ABE8e-SpRY&sg1620	95.05	93.64	96.31	94.53	95.88

## Sheet: SI-figure8c
	B cells					Myeloid					hCD19- hCD33-
Mock	46.5	55.2	36.1	54.9	46.2	49.27	42.69	61.47	42.21	51.81	3.91	1.59	2.04	2.01	1.68
ABE8e-SpRY&sgNGCT	42.4	46.6	48.4	47.4	62.7	55.64	51.05	49.33	50.86	34.95	1.57	1.99	1.9	1.35	1.53
ABE8e-SpRY&sg1620	39.9	45	49	50.3	66.7	57.64	53.08	49.22	47.76	31.3	2.09	1.52	1.5	1.53	1.23

## Sheet: SI-figure8d
		rep1	rep2	rep3	rep4	rep5	rep6
in vitro diffrentiation	ABE8e-SPRY&sgNGCT	8.20101	6.94955	7.5777	9.52383	6.58573	7.65702
	ABE8e-SPRY&sg1620	12.2297	16.2842	16.7933	14.0784	14.689	\
	Mock	8.9043	10.1781	9.47336	\	\	\
		rep1	rep2	rep3	rep4	rep5
BM	ABE8e-SPRY&sgNGCT	1.34879	1.20825	1.66842	1.77794	1.35703
	ABE8e-SPRY&sg1620	3.62024	3.96577	3.50948	4.71457	5.24092
	Mock	1.47286	1.77419	0.848145	1.66996	1.93023
