# Supplementary material for: Therapeutic adenine base editing of human hematopoietic stem cells
Source: Nat Commun. 2023 Jan 13;14:207. doi: 10.1038/s41467-022-35508-7 (PMC9839747; doi:10.1038/s41467-022-35508-7)
Supplement: Supplementary file 8 — Source Data [file 41467_2022_35508_MOESM8_ESM.zip › Source Data/Source Data SI-Figure9.xlsx]

## Sheet: SI-figure9a
	G (Normal)			A (Abnormal)
HbE patient-Unedited	49.7562	50.0813	50.5191	50.2438	49.9187	49.4809
ABE8e&HbEsg1	90.1836	87.8464	90.2427	9.81636	12.1536	9.75732
ABE8e-SpRY&HbEsg1	57.4624	54.0234	58.5203	42.5376	45.9766	41.4797
ABE8e-SpRY&HbEsg2	77.3802	77.1164	78.3408	22.6198	22.8836	21.6592
ABE8e-SpRY&HbEsg3	53.8564	53.2576	51.992	46.1436	46.7424	48.008
ABE8e-SpRY&HbEsg4	54.3362	54.676	53.6863	45.6638	45.324	46.3137
ABE8e-SpRY&HbEsg5	54.0261	53.1886	53.4627	45.9739	46.8114	46.5373
Healthy donor	100	100	100	0	0	0
